# Supplementary material for: Based on network pharmacology and molecular docking to predict the mechanism of Huangqi in the treatment of castration-resistant prostate cancer
Source: PLoS One. 2022 May 20;17(5):e0263291. doi: 10.1371/journal.pone.0263291 (PMC9122509; doi:10.1371/journal.pone.0263291)
Supplement: S2 File — (XLSX) [file pone.0263291.s002.xlsx]

## Sheet: AR
receptor_name	ligand_name	scores	Index	Residue	AA	Distance	Ligand Atom	Protein Atom
1e3g	MOL000098_config_out1.pdbqt	-8	1	707A	LEU	3.95	16	314
1e3g	MOL000239_config_out1.pdbqt	-6	2	745A	MET	3.63	14	621
1e3g	MOL000354_config_out1.pdbqt	-6.9	3	749A	MET	3.76	14	652
1e3g	MOL000378_config_out1.pdbqt	-4.9	4	873A	LEU	3.66	7	1703
1e3g	MOL000392_config_out1.pdbqt	-5.4	5	876A	PHE	3.37	9	1729
1e3g	MOL000417_config_out1.pdbqt	-5.7
1e3g	MOL000422_config_out1.pdbqt	-8.8	Index	Residue	AA	Distance H-A	Distance D-A	Donor Angle	Protein donor?	Sidechain	Donor Atom	Acceptor Atom
			1	704A	LEU	2.1	2.52	104.35			20 [O3]	285 [O2]
			2	711A	GLN	2.84	3.58	133.42			347 [Nam]	18 [O3]
			3	745A	MET	2.08	2.94	149.48			18 [O3]	620 [O2]
			4	752A	ARG	1.84	2.8	162.83			684 [Ng+]	18 [O3]
			5	752A	ARG	3.3	3.92	122.49			683 [Ng+]	18 [O3]
			6	877A	THR	2.24	2.97	132.12			1739 [O3]	22 [O3]
			7	877A	THR	2.6	2.97	103.95			22 [O3]	1739 [O3]

## Sheet: ESR1
ligand_name	scores		Index	Residue	AA	Distance	Ligand Atom	Protein Atom
MOL000354_config_out1.pdbqt	-8		1	350A	ALA	3.83	10	362
MOL000371_config_out1.pdbqt	-8.4		2	387A	LEU	3.65	9	692
MOL000378_config_out1.pdbqt	-7.7		3	387A	LEU	3.81	7	690
MOL000380_config_out1.pdbqt	-9.2		4	391A	LEU	3.74	7	718
MOL000392_config_out1.pdbqt	-9.3		5	424A	ILE	3.61	14	984
MOL000417_config_out1.pdbqt	-8.9		6	424A	ILE	3.96	13	986
			7	525A	LEU	3.95	16	1768
ligand_name	scores
MOL000354_config_out1.pdbqt	-7.7
MOL000371_config_out1.pdbqt	-8.4
MOL000378_config_out1.pdbqt	-7.6
MOL000380_config_out1.pdbqt	-9.1		Index	Residue	AA	Distance H-A	Distance D-A	Donor Angle	Protein donor?	Sidechain	Donor Atom	Acceptor Atom
MOL000392_config_out1.pdbqt	-9		1	387A	LEU	2.28	3.17	155.4			20 [O3]	689 [O2]
MOL000417_config_out1.pdbqt	-8.5		2	394A	ARG	2.34	3.22	148.21			753 [Ng+]	20 [O3]

## Sheet: HSP90AA1
receptor_name	ligand_name	scores		Index	Residue	AA	Distance	Ligand Atom	Protein Atom
3	MOL000098_config_out1.pdbqt	-1.9	3pry	1	46A	ASN	3.68	6	388
3	MOL000239_config_out1.pdbqt	-0.6		2	50A	ALA	3.8	2	422
3	MOL000354_config_out1.pdbqt	-1.4
3	MOL000378_config_out1.pdbqt	-4.2		Index	Residue	AA	Distance H-A	Distance D-A	Donor Angle	Protein donor?	Sidechain	Donor Atom	Acceptor Atom
3	MOL000380_config_out1.pdbqt	-4.5		1	53A	LYS	2.1	2.94	138.66			450 [N3+]	24 [O3]
3	MOL000387_config_out1.pdbqt	-3.4		2	108A	SER	2.49	2.86	102.51			22 [O3]	967 [O3]
3	MOL000392_config_out1.pdbqt	-2.4		3	109A	GLY	2.21	3.08	143.49			970 [Nam]	22 [O3]
3	MOL000417_config_out1.pdbqt	-2.8		4	110A	THR	3.22	3.98	132.6			975 [Nam]	22 [O3]
3	MOL000422_config_out1.pdbqt	-3.9		5	130A	GLY	2.32	3.14	137.84			1151 [Nam]	18 [O3]
3	MOL000442_config_out1.pdbqt	27.8		6	131A	VAL	2.28	3.19	150.67			1156 [Nam]	18 [O3]
				7	132A	GLY	2.15	3	140.62			1164 [Nam]	18 [O3]
receptor_name	ligand_name	scores	5fwk 1	8	133A	PHE	1.79	2.81	172.41			1169 [Nam]	20 [O3]
1	MOL000098_config_out1.pdbqt	-9.3
1	MOL000239_config_out1.pdbqt	-8.1
1	MOL000354_config_out1.pdbqt	-9.2
1	MOL000378_config_out1.pdbqt	-8.3
1	MOL000380_config_out1.pdbqt	-8.4
1	MOL000387_config_out1.pdbqt	-7.4
1	MOL000392_config_out1.pdbqt	-8.5
1	MOL000417_config_out1.pdbqt	-9
1	MOL000422_config_out1.pdbqt	-8.8
1	MOL000442_config_out1.pdbqt	-9.1
receptor_name	ligand_name	scores	5fwk 2
2	MOL000098_config_out1.pdbqt	-8.8
2	MOL000239_config_out1.pdbqt	-8.3
2	MOL000354_config_out1.pdbqt	-9.1
2	MOL000378_config_out1.pdbqt	-7.8
2	MOL000380_config_out1.pdbqt	-8.3
2	MOL000387_config_out1.pdbqt	-8.2
2	MOL000392_config_out1.pdbqt	-8.2
2	MOL000417_config_out1.pdbqt	-8.6
2	MOL000422_config_out1.pdbqt	-8.7
2	MOL000442_config_out1.pdbqt	-8.8
receptor_name	ligand_name	scores	5fwk 3
3	MOL000098_config_out1.pdbqt	-4.1
3	MOL000239_config_out1.pdbqt	-2.7
3	MOL000354_config_out1.pdbqt	-3.9
3	MOL000378_config_out1.pdbqt	-6.1
3	MOL000380_config_out1.pdbqt	-7.6
3	MOL000392_config_out1.pdbqt	-5.2
3	MOL000417_config_out1.pdbqt	-5
3	MOL000422_config_out1.pdbqt	-4.1
3	MOL000442_config_out1.pdbqt	-6.8
receptor_name	ligand_name	scores	5fwl 1
1	MOL000098_config_out1.pdbqt	-9.1
1	MOL000239_config_out1.pdbqt	-8
1	MOL000354_config_out1.pdbqt	-9.2
1	MOL000378_config_out1.pdbqt	-9
1	MOL000380_config_out1.pdbqt	-9
1	MOL000387_config_out1.pdbqt	-6.6
1	MOL000392_config_out1.pdbqt	-7.8
1	MOL000417_config_out1.pdbqt	-9
1	MOL000422_config_out1.pdbqt	-8.9
1	MOL000442_config_out1.pdbqt	-9.2
receptor_name	ligand_name	scores	5fwl 2
2	MOL000098_config_out1.pdbqt	-9.1
2	MOL000239_config_out1.pdbqt	-8.5
2	MOL000354_config_out1.pdbqt	-9.3
2	MOL000378_config_out1.pdbqt	-7.6
2	MOL000380_config_out1.pdbqt	-8.2
2	MOL000387_config_out1.pdbqt	-7.8
2	MOL000392_config_out1.pdbqt	-8.2
2	MOL000417_config_out1.pdbqt	-8.9
2	MOL000422_config_out1.pdbqt	-8.8
2	MOL000442_config_out1.pdbqt	-8.4
receptor_name	ligand_name	scores	5fwl 3
3	MOL000098_config_out1.pdbqt	-4
3	MOL000239_config_out1.pdbqt	-2.2
3	MOL000354_config_out1.pdbqt	-2.7
3	MOL000378_config_out1.pdbqt	-5.2
3	MOL000380_config_out1.pdbqt	-6.9
3	MOL000387_config_out1.pdbqt	5.7
3	MOL000392_config_out1.pdbqt	-5.2
3	MOL000417_config_out1.pdbqt	-4.3
3	MOL000422_config_out1.pdbqt	-3.9
3	MOL000442_config_out1.pdbqt	-6.1

## Sheet: PPARG
receptor_name	ligand_name	scores	1fm6 1	Index	Residue	AA	Distance	Ligand Atom	Protein Atom
1	MOL000098_config_out1.pdbqt	-7		1	271U	ALA	3.7	14	4234
1	MOL000354_config_out1.pdbqt	-7.5		2	272U	ALA	3.75	17	4239
1	MOL000378_config_out1.pdbqt	-6.5		3	309U	LEU	3.69	17	4548
1	MOL000392_config_out1.pdbqt	-7.7		4	313U	PHE	3.63	13	4578
1	MOL000417_config_out1.pdbqt	-8		5	326U	LEU	3.7	14	4679
1	MOL000422_config_out1.pdbqt	-7.4		6	436U	LEU	3.7	9	5534
receptor_name	ligand_name	scores	1fm6 2	Index	Residue	AA	Distance H-A	Distance D-A	Donor Angle	Protein donor?	Sidechain	Donor Atom	Acceptor Atom
2	MOL000098_config_out1.pdbqt	-7.8		1	316U	ARG	2.43	3.39	164.96			4607 [Ng+]	18 [O3]
2	MOL000354_config_out1.pdbqt	-7.9		2	327U	ALA	2.19	3.14	162.94			4680 [Nam]	18 [O3]
2	MOL000378_config_out1.pdbqt	-7.1		3	432U	CYS	3.03	3.57	117.47			22 [O3]	5499 [O2]
2	MOL000392_config_out1.pdbqt	-7.8
2	MOL000417_config_out1.pdbqt	-8
2	MOL000422_config_out1.pdbqt	-7.7
receptor_name	ligand_name	scores	1fm6 3
3	MOL000098_config_out1.pdbqt	-8.5
3	MOL000354_config_out1.pdbqt	-8
3	MOL000378_config_out1.pdbqt	-7.1
3	MOL000392_config_out1.pdbqt	-8.3
3	MOL000417_config_out1.pdbqt	-8.3
3	MOL000422_config_out1.pdbqt	-8.7
receptor_name	ligand_name	scores	1fm6 4
4	MOL000098_config_out1.pdbqt	-7.9
4	MOL000354_config_out1.pdbqt	-8
4	MOL000378_config_out1.pdbqt	-7.9
4	MOL000392_config_out1.pdbqt	-8.4
4	MOL000417_config_out1.pdbqt	-8.2
4	MOL000422_config_out1.pdbqt	-7.9
receptor_name	ligand_name	scores	3dxy 1
1	MOL000098_config_out1.pdbqt	-7.7
1	MOL000354_config_out1.pdbqt	-7.5
1	MOL000378_config_out1.pdbqt	-7.6
1	MOL000392_config_out1.pdbqt	-8.1
1	MOL000417_config_out1.pdbqt	-7.9
1	MOL000422_config_out1.pdbqt	-7.8
receptor_name	ligand_name	scores	3dxy 2
2	MOL000098_config_out1.pdbqt	-6.6
2	MOL000354_config_out1.pdbqt	-6.2
2	MOL000378_config_out1.pdbqt	-6.2
2	MOL000392_config_out1.pdbqt	-7.1
2	MOL000417_config_out1.pdbqt	-7
2	MOL000422_config_out1.pdbqt	-6.6
receptor_name	ligand_name	scores	3e00 1
1	MOL000098_config_out1.pdbqt	-7.8
1	MOL000354_config_out1.pdbqt	-7.9
1	MOL000378_config_out1.pdbqt	-5.8
1	MOL000392_config_out1.pdbqt	-7.2
1	MOL000417_config_out1.pdbqt	-7.4
1	MOL000422_config_out1.pdbqt	-8
receptor_name	ligand_name	scores	3e00 2
2	MOL000098_config_out1.pdbqt	-8.1
2	MOL000354_config_out1.pdbqt	-7.7
2	MOL000378_config_out1.pdbqt	-7.1
2	MOL000392_config_out1.pdbqt	-7.9
2	MOL000417_config_out1.pdbqt	-8.1
2	MOL000422_config_out1.pdbqt	-8.1

## Sheet: PTGS2
receptor_name	ligand_name	scores
2	MOL000098_config_out1.pdbqt	-9		2
2	MOL000239_config_out1.pdbqt	-7.7
2	MOL000296_config_out1.pdbqt	-7.9
2	MOL000354_config_out1.pdbqt	-8.8
2	MOL000371_config_out1.pdbqt	-8.5
2	MOL000378_config_out1.pdbqt	-7.4
2	MOL000379_config_out1.pdbqt	-8.7
2	MOL000380_config_out1.pdbqt	-8.1
2	MOL000387_config_out1.pdbqt	-6
2	MOL000392_config_out1.pdbqt	-8.2
2	MOL000417_config_out1.pdbqt	-8
2	MOL000422_config_out1.pdbqt	-8.5
2	MOL000442_config_out1.pdbqt	-8.7
receptor_name	ligand_name	scores		5
5	MOL000098_config_out1.pdbqt	-5.2
5	MOL000239_config_out1.pdbqt	-4.9
5	MOL000296_config_out1.pdbqt	-5.8			Index	Residue	AA	Distance	Ligand Atom	Protein Atom
5	MOL000354_config_out1.pdbqt	-5.2			1	202B	ALA	3.86	14	5867
5	MOL000371_config_out1.pdbqt	-5.6			2	210B	PHE	3.9	7	5942
5	MOL000378_config_out1.pdbqt	-5.2			3	390B	LEU	3.46	15	7449
5	MOL000379_config_out1.pdbqt	-6.1
5	MOL000380_config_out1.pdbqt	-5.6			Index	Residue	AA	Distance H-A	Distance D-A	Donor Angle	Protein donor?	Sidechain	Donor Atom	Acceptor Atom
5	MOL000387_config_out1.pdbqt	-4			1	214B	HIS	2.19	3.1	160.87			29 [O3]	5979 [N2]
5	MOL000392_config_out1.pdbqt	-5.4			2	382B	ASN	3.27	3.94	127.01			7364 [Nam]	18 [O3]
5	MOL000417_config_out1.pdbqt	-5.3			3	388B	HIS	2.46	3.29	138.21			7434 [N3]	11 [O3]
5	MOL000422_config_out1.pdbqt	-5.2			4	454B	GLN	2.9	3.6	129.02			7965 [Nam]	27 [O3]
5	MOL000442_config_out1.pdbqt	-5.3
receptor_name	ligand_name	scores		7
7	MOL000098_config_out1.pdbqt	-4.9
7	MOL000239_config_out1.pdbqt	-4.4
7	MOL000296_config_out1.pdbqt	-4.9
7	MOL000354_config_out1.pdbqt	-5
7	MOL000371_config_out1.pdbqt	-4.7
7	MOL000378_config_out1.pdbqt	-4.3
7	MOL000379_config_out1.pdbqt	-4.8
7	MOL000380_config_out1.pdbqt	-4.9
7	MOL000387_config_out1.pdbqt	-3.7
7	MOL000392_config_out1.pdbqt	-4.6
7	MOL000417_config_out1.pdbqt	-4.5
7	MOL000422_config_out1.pdbqt	-4.6
7	MOL000442_config_out1.pdbqt	-4.7
receptor_name	ligand_name	scores		8
8	MOL000098_config_out1.pdbqt	-8.8
8	MOL000239_config_out1.pdbqt	-8.1
8	MOL000296_config_out1.pdbqt	-8.6
8	MOL000354_config_out1.pdbqt	-9.2
8	MOL000371_config_out1.pdbqt	-8.7
8	MOL000378_config_out1.pdbqt	-8.1
8	MOL000379_config_out1.pdbqt	-9.6
8	MOL000380_config_out1.pdbqt	-8.5
8	MOL000387_config_out1.pdbqt	-5.8
8	MOL000392_config_out1.pdbqt	-8.1
8	MOL000417_config_out1.pdbqt	-9.1
8	MOL000422_config_out1.pdbqt	-9.4
8	MOL000442_config_out1.pdbqt	-8.9
receptor_name	ligand_name	scores		11
11	MOL000098_config_out1.pdbqt	-5.3
11	MOL000239_config_out1.pdbqt	-5
11	MOL000296_config_out1.pdbqt	-5.6
11	MOL000354_config_out1.pdbqt	-5.3
11	MOL000371_config_out1.pdbqt	-5.3
11	MOL000378_config_out1.pdbqt	-4.9
11	MOL000379_config_out1.pdbqt	-5.4
11	MOL000380_config_out1.pdbqt	-5.1
11	MOL000387_config_out1.pdbqt	-4.3
11	MOL000392_config_out1.pdbqt	-5.3
11	MOL000417_config_out1.pdbqt	-5.4
11	MOL000422_config_out1.pdbqt	-5.2
11	MOL000442_config_out1.pdbqt	-5.2
receptor_name	ligand_name	scores		12
12	MOL000098_config_out1.pdbqt	-6.1
12	MOL000239_config_out1.pdbqt	-3.9
12	MOL000296_config_out1.pdbqt	4.7
12	MOL000354_config_out1.pdbqt	-5.3
12	MOL000371_config_out1.pdbqt	-6.1
12	MOL000378_config_out1.pdbqt	-5.2
12	MOL000379_config_out1.pdbqt	9.3
12	MOL000380_config_out1.pdbqt	-6.2
12	MOL000387_config_out1.pdbqt	4.9
12	MOL000392_config_out1.pdbqt	-7.7
12	MOL000417_config_out1.pdbqt	-7.4
12	MOL000422_config_out1.pdbqt	-5.4
12	MOL000442_config_out1.pdbqt	-6.4
